# Supplementary material for: Bioenergetic Alterations of Metabolic Redox Coenzymes as NADH, FAD and FMN by Means of Fluorescence Lifetime Imaging Techniques
Source: Int J Mol Sci. 2021 May 31;22(11):5952. doi: 10.3390/ijms22115952 (PMC8199032; doi:10.3390/ijms22115952)
Supplement: Supplementary file 1 [file ijms-22-05952-s001.zip]

Archive with 1 entries (1 files):
- ijms-1245637-supplementary.pdf
